# Supplementary material for: An extended phylogenetic analysis reveals ancient origin of "non-green" phosphoribulokinase genes from two lineages of "green" secondary photosynthetic eukaryotes: Euglenophyta and Chlorarachniophyta
Source: BMC Res Notes. 2011 Sep 7;4:330. doi: 10.1186/1756-0500-4-330 (PMC3224528; doi:10.1186/1756-0500-4-330)
Supplement: Additional file 2 — Supplementary Table S1. Degenerate primers designed for Class II phosphoribulokinase genes. [file 1756-0500-4-330-S2.XLS]

## Sheet: Sheet1
Supplementary Table 1. Degenerate primers designed for Class II PRK genes.
Name	Direction/positions a	Sequence of nucleotide acids (5’→3’)
PRK UF-1	forward/120-138	GGIBTICGICGIGAYWSIGG
PRK UF-2	forward/144-165	GGIAARWSIACITTYHTIMG
PRK UR-4	reverse/411-393	DBRTGRTTRTADATIGGYTT
PRK UR-5	reverse/483-468	WDIGGRTGIARICCYTC
a Corresponding to nucleotide sequence of coding region of PRK from Chlamydomonas reinhardtii (M36123)
