# Supplementary material for: An extended phylogenetic analysis reveals ancient origin of "non-green" phosphoribulokinase genes from two lineages of "green" secondary photosynthetic eukaryotes: Euglenophyta and Chlorarachniophyta
Source: BMC Res Notes. 2011 Sep 7;4:330. doi: 10.1186/1756-0500-4-330 (PMC3224528; doi:10.1186/1756-0500-4-330)
Supplement: Additional file 3 — Supplementary Table S2. List of phosphoribulokinase genes analyzed in this study. [file 1756-0500-4-330-S3.XLS]

## Sheet: Sheet1
Supplementary Table 2. List of PRK genes analyzed in this study.
Taxon		Scientific name/strain designation	NCBI accession no. or origin of data
Excavata	Euglenophyta	Euglena gracilis	AAX13964
		Eutreptiella gymnastica / NIES-381	AB6436593
Chromalveolata	Heterokontophyta	Vaucheria litorea	AAK21910
		Ectocarpus siliculosus	CBN76689
		Odontella sinensis	CAA69902
		Phaeodactylum tricornutum	ACI65926
		Thalassiosira pseudonana	EED92818
	Cryptophyta	Guillardia theta	AAX13960
	Haptophyta	Prymnesium parvum	AAX13966
		Emiliania huxleyi	GE162398;GE182408;GE166409
		Pavlova lutheri	AAX13959
	Dinophyta	Alexandrium catenella	EX456942;EX456054
		Lingulodinium polyedrum	AAX13961
		Pyrocystis lunula	AAX13962
		Amphidinium carterae	CF065476;CF065984
Archaeplastida	Viridiplantae	Micromonas sp.	ACO69442
		Micromonas pusilla	EEH58022
		Ostreococcus lucimarinus	ABO95553
		Ostreococcus tauri	CAL51688
		Chlamydomonas reinhardtii	AAA33090
		Volvox carteri	EFJ49815
		Chlorella variabilis	EFN55598
		Chlorella sp.	JGI1
		Arabidopsis thaliana	AAG50797
		Arteminis annua	JGI1
		Oryza sativa 1	BAF09739
		Oryza sativa 2	EAY95389
		Zea mays	ACG42204
		Triticum aestivum	CAB56544
		Populus trichocarpa	EEE78434
		Pisum sativum	CAA72118
		Spinacia oleracea	CAA30499
		Beta vulgaris	AAD55057;BQ582838;DV501631
		Selaginella moellendorffii	EFJ11946
		Physcomitrella patens subsp. patens	EDQ79298
		Closterium peracerosum-strigosum-littorale complex / NIES-68	AB6505273
		Chara braunii / CH-90	AB6505283
	Glaucophyta	Cyanophora paradoxa	EC664008;EC654359
		Glaucocystis nostochinearum / SAG 16.98	AB6436603
		Gloeochaete wittrockiana /SAG46.84	AB6436613
	Rhodophyta	Galdieria sulphuraria	CAC80070
		Chondrus crispus	AAX13965
		Cyanidioschyzon merolae	CMF117C2
Rhizaria	Chlorarachniophyta	Bigelowiella natans	AAP79209
		Gymnochlora stellata / CCMP2057	AB6436623
		Chlorarachnion reptans / NIES-624	AB6436633
Cyanobacteria		Cyanothece sp.	ACB50346
		Microcystis aeruginosa	BAG03667
		Synechococcus sp.	ABD03803
		Microcoleus chthonoplastes	EDX77839
		Synechocystis sp.	AAA27293
		Thermosynechococcus vulcanus	BAC11759
		Acaryochloris marina	ABW29884
		Nostoc sp.	BAB75822
		Anabaena variabilis	ABA20405
		Nostoc punctiforme	ACC81289
		Nodularia spumigena	EAW45547
		Synechococcus elongatus	BAD78757
		Trichodesmium erythraeum	ABG52717
		Lyngbya sp.	EAW3376
1 Sequence obtained from http://genome.jgi-psf.org/
2 Sequence obtained from Cyanidioschyzon merolae Genome Project
3 Sequenced in this study
