# Supplementary material for: An extended phylogenetic analysis reveals ancient origin of "non-green" phosphoribulokinase genes from two lineages of "green" secondary photosynthetic eukaryotes: Euglenophyta and Chlorarachniophyta
Source: BMC Res Notes. 2011 Sep 7;4:330. doi: 10.1186/1756-0500-4-330 (PMC3224528; doi:10.1186/1756-0500-4-330)
Supplement: Additional file 7 — Supplementary Table S3. List of sedoheptulose-bisphosphatase genes analyzed in this study. [file 1756-0500-4-330-S7.XLS]

## Sheet: Sheet1
Supplementary Table.3. List of SBP genes analyzed in this study.
Taxon		Scientific name/strain designation	NCBI accession no. or origin of data
Excavata	Euglenophyta	Euglena gracilis	DQ508154
	Kinetoplastida	Trypanosoma brucei	CAC70746
		Trypanosoma cruzi	XP_812624
Chromalveolata	Alveolata	Neospora caninum	CF939128; CF967456
		Toxoplasma gondii	CV653900; AA012450
		Tetrahymena thermophila	DY677322
		Paramecium tetraurelia	CT743108
	Heterokontophyta	Phaeodactylum tricornutum	CU732165
		Thalassiosira pseudonana	JGI1
	Cryptophyta	Guillardia theta	DQ508151
	Haptophyta	Prymnesium parvum	DQ508152
		Emiliania huxleyi	CX778868
	Dinophyta	Lingulodinium polyedrum	DQ508153
Archaeplastida	Chlorophyta (Viridiplantae/green plants)	Micromonas sp.	ACO64947
		Ostreococcus tauri	CAL53197
		Chlamydomonas reinhardtii	BP086378; AV641895; BP095751; BG858946
		Volvox carteri	FD837335;FD813925
		Chlamydomonas sp.	BAA94305
	Streptophyta (Viridiplantae/green plants)	Arabidopsis thaliana	AAK96860
		Oryza sativa	AAO22558
		Zea mays	AY105080
		Triticum aestivum	P46285
		Marchantia polymorpha	DQ508155
		Pinus taeda	CO171047
		Spinacia oleracea	O20252
		Physcomitrella patens subsp. patens	FC442624
	Glaucophyta	Cyanophora paradoxa	TBestDB: CPL000002154
	Rhodophyta	Galdieria sulphuraria	GDB3
		Chondrus crispus	DQ508156
		Cyanidioschyzon merolae 1	CMI196C2
		Cyanidioschyzon merolae 2	CMT362C2
		Porphyra yezoensis	DQ508157
Rhizaria	Chlorarachniophyta	Bigelowiella natans	AAP79184
		Gymnochlora stellata	ACF24550
Fungi		Gibberella zeae	XP_383303
		Magnaporthe grisea	XP_367798
		Neurospora crassa	EAA27816
1 Sequence obtained from http://genome.jgi-psf.org/
2 Sequence obtained from Cyanidioschyzon merolae Genome Project
3 Galdieria database
4 Taxonomically Broad EST Database
